# Supplementary material for: The Anti-Inflammatory Effects of Lipoxygenase and Cyclo-Oxygenase Inhibitors in Inflammation-Induced Human Fetal Glia Cells and the Aβ Degradation Capacity of Human Fetal Astrocytes in an Ex vivo Assay
Source: Front Neurosci. 2017 May 30;11:299. doi: 10.3389/fnins.2017.00299 (PMC5447716; doi:10.3389/fnins.2017.00299)
Supplement: Supplementary file 5 [file DataSheet1.csv]

	Vehicle control	Vehicle control	TNF-a + IL-1b	TNF-a + IL-1b	JZL184	JZL184	Zileuton	Zileuton	2-TEDC	2-TEDC	Diclofenac	Diclofenac	Nimesulide	Nimesulide
IL-2	-1668,067000	-3838,598000	-110,519600	-1655,616000	-2669,333000	-4265,333000	-7601,775000	-6612,332000	-7638,506000	-8503,774000	-10243,330000	-6397,682000	-6623,493000	-8587,075000
MCP-1	90309,980000	87526,220000	94097,880000	102146,800000	108150,700000	89278,660000	105354,100000	97282,460000	71236,200000	69246,360000	93941,340000	92861,580000	88443,020000	68116,700000
TNF-a	177,312300	1249,743000	95169,320000	77186,760000	82722,660000	65414,670000	67496,260000	69388,810000	89494,200000	84525,250000	94520,340000	88847,700000	32470,130000	20170,770000
IL-3	9176,032000	7324,949000	8418,542000	5968,601000	11602,670000	11266,670000	6738,503000	10072,060000	1656,787000	3015,286000	5323,143000	7596,106000	10498,510000	7617,872000
MCP-2	4310,164000	4555,454000	310,870300	2653,014000	6590,667000	5750,667000	6101,009000	6353,351000	1820,258000	4241,318000	5377,913000	4079,076000	1155,313000	-1968,078000
TNF-b	6295,301000	6403,685000	526,465100	444,800400	-9,333333	-3365,333000	7674,821000	7734,586000	2832,086000	3299,951000	3402,273000	2987,584000	-4719,250000	-8522,342000
IL-4	1232,630000	-1907,653000	-15,788510	-1103,562000	6206,667000	4642,667000	-655,754800	1671,760000	-3746,208000	-1561,899000	679,411400	1598,768000	3938,852000	-2442,790000
MCP-3	-2044,559000	-609,897400	-1711,148000	777,992400	2158,667000	2518,667000	1731,525000	3398,304000	859,161600	692,872300	2568,983000	3402,273000	-4190,594000	-554,729900
EGF	8072,228000	6492,104000	1885,366000	938,055200	3302,667000	-1193,333000	8451,766000	12446,060000	7330,354000	6022,587000	9106,199000	3198,841000	745,334000	-4746,223000
IL-5	-2763,315000	-4272,134000	-642,973400	157,340700	7898,667000	9118,667000	114,549600	187,595700	4658,451000	3742,450000	2295,132000	2275,572000	3663,735000	2536,294000
MCSF	1358,127000	1686,131000	6625,185000	7908,954000	6970,667000	3730,667000	5038,521000	7864,077000	7048,508000	10433,480000	11070,100000	12411,970000	7051,454000	3728,469000
IGF-I	9384,244000	7179,486000	8016,752000	6817,914000	5302,667000	1642,667000	14597,600000	12253,480000	10791,430000	8807,229000	12857,960000	10933,180000	1505,952000	1662,392000
ENA-78	8006,627000	3808,175000	22510,600000	18959,820000	19934,670000	15082,670000	17642,290000	13465,380000	17338,720000	13192,760000	25224,290000	18131,550000	12861,280000	16605,040000
IL-6	-5156,319000	-5529,958000	124771,100000	118483,000000	126366,700000	101022,700000	156506,300000	149208,300000	94170,030000	83003,280000	129056,900000	135359,300000	97948,050000	75668,940000
MDC	-1474,117000	485,351000	4403,905000	5057,223000	8238,667000	2686,667000	4729,735000	5699,256000	6642,649000	5991,584000	10103,800000	9516,976000	2574,055000	-2626,201000
Angiogenin	180,164600	-843,778600	3227,934000	2649,747000	-545,333300	-2773,333000	5612,929000	6174,056000	4156,764000	2908,185000	7470,917000	4591,569000	-5959,975000	-6623,493000
GCSF	-1397,107000	756,310800	5073,556000	3747,321000	5414,667000	7642,667000	-1598,714000	1120,594000	3984,838000	2367,040000	4407,698000	5624,378000	6285,441000	8006,272000
IL-7	-929,344800	-4503,163000	4805,696000	4717,498000	6218,667000	7070,667000	1492,465000	3039,714000	7595,290000	7998,330000	9896,455000	11269,620000	10509,300000	6711,603000
MIG	-5492,879000	-5729,613000	451,333600	-1936,542000	154,666700	-1129,333000	-1283,287000	-3006,511000	563,223000	-1544,988000	3742,631000	401,648200	-3858,834000	-5663,280000
Oncostatin M	5667,815000	7490,377000	13259,630000	14040,340000	6642,667000	5914,667000	9378,123000	14474,750000	12400,770000	11631,330000	18299,770000	17579,930000	4003,586000	405,483300
GM-GSF	-1616,727000	2513,272000	14919,050000	16790,810000	14646,670000	17762,670000	12203,680000	14252,290000	15123,410000	13604,250000	14907,930000	15334,350000	11884,890000	13201,130000
IL-8	4150,440000	-2241,361000	173064,400000	171823,100000	171942,700000	140570,700000	160593,500000	164660,800000	149507,800000	127971,900000	184918,600000	166155,900000	210934,900000	182080,000000
MIP-1d	-2209,987000	-2466,686000	1878,833000	-917,366800	5878,667000	-1125,333000	2960,027000	1452,621000	4347,010000	199,641200	4548,535000	3163,631000	437,850000	-3683,515000
Thrombopoietin	-2843,177000	1415,171000	2065,028000	1656,705000	1478,667000	-801,333300	2123,317000	1565,511000	346,201300	2375,495000	4059,516000	2326,430000	-3057,758000	-5776,564000
GRO	3086,566000	5861,765000	164401,400000	167677,800000	179822,700000	150682,700000	148617,300000	151632,100000	158659,300000	142267,100000	191401,000000	165373,400000	134398,400000	109578,500000
IL-10	1988,465000	-869,448400	10757,420000	8960,796000	12254,670000	9326,667000	2657,882000	4198,491000	7276,803000	7166,883000	11754,730000	9387,874000	7866,017000	5276,677000
RANTES	4284,494000	7245,087000	19668,670000	15863,100000	15058,670000	11314,670000	17954,400000	18555,370000	12930,640000	11617,240000	17904,640000	14669,290000	10185,630000	5724,417000
VEGF	1497,885000	4846,379000	7232,771000	3283,466000	2538,667000	810,666700	11217,560000	11483,180000	5258,783000	6994,957000	6305,094000	4920,190000	346,144300	551,133600
GRO-a	8337,483000	10097,300000	132496,600000	112361,400000	126258,700000	88126,660000	114491,500000	114405,100000	143152,100000	111777,000000	154067,300000	124890,400000	67070,170000	57748,550000
IL-12 p40/p70	6195,474000	3137,906000	15082,380000	10636,560000	10030,670000	6902,667000	11632,590000	11712,280000	13962,200000	7894,047000	14082,460000	10643,680000	12149,210000	9856,571000
SCF	1492,181000	20,440830	7389,567000	6540,254000	2606,667000	1802,667000	12987,260000	12037,670000	8065,973000	6684,926000	11003,590000	8456,780000	7844,438000	5389,961000
PDGF BB	-1174,635000	1696,114000	3809,386000	-397,979300	-1401,333000	-4265,333000	10443,930000	11722,240000	5202,414000	6174,784000	921,965100	-682,019500	-970,103100	-1881,766000
I-309	-1223,122000	1871,525000	7670,493000	8692,936000	8514,667000	7646,667000	5337,346000	7791,031000	11324,120000	10853,430000	10972,300000	10115,540000	5255,100000	6722,392000
IL-13	2441,967000	194,425600	4557,435000	4106,646000	3142,667000	-2145,333000	9168,945000	9583,980000	8054,699000	4951,571000	7807,362000	7568,721000	3404,801000	1532,925000
SDF-1	4033,499000	3551,476000	6559,854000	4720,764000	2686,667000	2358,667000	15670,050000	16971,600000	7913,776000	8708,583000	12779,710000	9790,826000	6997,509000	5476,272000
Leptin	2456,228000	2290,799000	2924,141000	-466,577700	-3349,333000	-5409,333000	13090,190000	13727,690000	7826,403000	8793,137000	3840,435000	-740,701800	2541,688000	-1671,382000
IL-1a	-3764,441000	-2823,212000	10019,170000	6001,267000	10054,670000	5674,667000	7585,173000	12545,670000	11639,790000	10639,230000	12857,960000	11383,070000	4068,319000	9220,025000
IL-15	1512,146000	4495,557000	6775,448000	5837,938000	4302,667000	2338,667000	10301,990000	15122,200000	13525,340000	11005,630000	16077,660000	18354,540000	5481,667000	6646,869000
TARC	4198,927000	2684,404000	8950,996000	6432,457000	738,666700	3282,667000	17519,440000	18894,040000	11160,650000	13750,810000	16985,280000	14176,360000	4807,360000	4845,121000
IL-1b	-1211,714000	-4029,696000	120887,200000	108020,100000	132646,700000	119690,700000	139715,600000	152422,300000	139474,000000	121283,700000	163875,100000	173761,100000	160890,600000	145306,000000
IFN-g	-5230,477000	-5963,494000	529,731700	-4262,353000	-2917,333000	-5669,333000	8358,798000	5184,613000	6518,636000	6687,744000	15373,480000	14544,100000	-2879,741000	-2113,728000
TGF-b1	-1799,269000	-2421,050000	-1570,684000	108,341800	-6837,333000	-7453,333000	10925,370000	15573,760000	14353,960000	12913,730000	22071,090000	20291,060000	-835,241600	-1121,148000
