# Supplementary material for: The Anti-Inflammatory Effects of Lipoxygenase and Cyclo-Oxygenase Inhibitors in Inflammation-Induced Human Fetal Glia Cells and the Aβ Degradation Capacity of Human Fetal Astrocytes in an Ex vivo Assay
Source: Front Neurosci. 2017 May 30;11:299. doi: 10.3389/fnins.2017.00299 (PMC5447716; doi:10.3389/fnins.2017.00299)
Supplement: Supplementary file 7 [file DataSheet3.csv]

	Vehicle control	Vehicle control	TNF-a + IL-1b 50ng/ml	TNF-a + IL-1b 50ng/ml	Zileuton 100mM	Zileuton 100mM	2-TEDC 10mM	2-TEDC 10mM	Diclofenac 10mM	Diclofenac 10mM	Nimesulide 100mM	Nimesulide 100mM
MCP-1	90309,980000	87526,220000	94097,880000	102146,800000	105354,100000	97282,460000	71236,200000	69246,360000	93941,340000	92861,580000	88443,020000	68116,700000
TNF-a	177,312300	1249,743000	95169,320000	77186,760000	67496,260000	69388,810000	89494,200000	84525,250000	94520,340000	88847,700000	32470,130000	20170,770000
IL-6	0,000000	0,000000	124771,100000	118483,000000	156506,300000	149208,300000	94170,030000	83003,280000	129056,900000	135359,300000	97948,050000	75668,940000
IL-8	4150,440000	-2241,361000	173064,400000	171823,100000	160593,500000	164660,800000	149507,800000	127971,900000	184918,600000	166155,900000	210934,900000	182080,000000
IL-1b	0,000000	0,000000	120887,200000	108020,100000	139715,600000	152422,300000	139474,000000	121283,700000	163875,100000	173761,100000	160890,600000	145306,000000
GRO	3086,566000	5861,765000	164401,400000	167677,800000	148617,300000	151632,100000	158659,300000	142267,100000	191401,000000	165373,400000	134398,400000	109578,500000
GRO-a	8337,483000	10097,300000	132496,600000	112361,400000	114491,500000	114405,100000	143152,100000	111777,000000	154067,300000	124890,400000	67070,170000	57748,550000
IFN-g	0,000000	0,000000	529,731700	0,000000	8358,798000	5184,613000	6518,636000	6687,744000	15373,480000	14544,100000	-2879,741000	-2113,728000
TGF-b1	0,000000	0,000000	0,000000	108,341800	10925,370000	15573,760000	14353,960000	12913,730000	22071,090000	20291,060000	-835,241600	-1121,148000
