# Supplementary material for: The Anti-Inflammatory Effects of Lipoxygenase and Cyclo-Oxygenase Inhibitors in Inflammation-Induced Human Fetal Glia Cells and the Aβ Degradation Capacity of Human Fetal Astrocytes in an Ex vivo Assay
Source: Front Neurosci. 2017 May 30;11:299. doi: 10.3389/fnins.2017.00299 (PMC5447716; doi:10.3389/fnins.2017.00299)
Supplement: Supplementary file 8 [file DataSheet4.csv]

Parameter
Table Analyzed	Astrocytes
Two-way ANOVA
Source of Variation	% of total variation	P value
Interaction	15,40	< 0.0001
Treatment	3,57	< 0.0001
Cytokine	80,38	< 0.0001
Source of Variation	P value summary	Significant?
Interaction	***	Yes
Treatment	***	Yes
Cytokine	***	Yes
Source of Variation	Df	Sum-of-squares	Mean square	F
Interaction	246	174400000000	709000000	28,08
Treatment	6	40380000000	6730000000	266,6
Cytokine	41	910200000000	22200000000	879,4
Residual	294	7422000000	25250000
Number of missing values	0
Bonferroni posttests
TNF-a + IL-1b vs Vehicle control
Cytokine	TNF-a + IL-1b	Vehicle control	Difference	95% CI of diff.
IL-2	-883,1	-2753	-1870	-20810 to 17060
MCP-1	98120	88920	-9204	-28140 to 9731
TNF-a	86180	713,5	-85460	-104400 to -66530
IL-3	7194	8250	1057	-17880 to 19990
MCP-2	1482	4433	2951	-15980 to 21890
TNF-b	485,6	6349	5864	-13070 to 24800
IL-4	-559,7	-337,5	222,2	-18710 to 19160
MCP-3	-466,6	-1327	-860,7	-19800 to 18070
EGF	1412	7282	5870	-13060 to 24810
IL-5	-242,8	-3518	-3275	-22210 to 15660
MCSF	7267	1522	-5745	-24680 to 13190
IGF-I	7417	8282	864,5	-18070 to 19800
ENA-78	20740	5907	-14830	-33760 to 4107
IL-6	121600	-5343	-127000	-145900 to -108000
MDC	4731	-494,4	-5225	-24160 to 13710
Angiogenin	2939	-331,8	-3271	-22210 to 15660
GCSF	4410	-320,4	-4731	-23670 to 14200
IL-7	4762	-2716	-7478	-26410 to 11460
MIG	-742,6	-5611	-4869	-23800 to 14070
Oncostatin M	13650	6579	-7071	-26010 to 11860
GM-GSF	15850	448,3	-15410	-34340 to 3528
IL-8	172400	954,5	-171500	-190400 to -152600
MIP-1d	480,7	-2338	-2819	-21750 to 16120
Thrombopoietin	1861	-714,0	-2575	-21510 to 16360
GRO	166000	4474	-161600	-180500 to -142600
IL-10	9859	559,5	-9300	-28230 to 9635
RANTES	17770	5765	-12000	-30940 to 6934
VEGF	5258	3172	-2086	-21020 to 16850
GRO-a	122400	9217	-113200	-132100 to -94280
IL-12 p40/p70	12860	4667	-8193	-27130 to 10740
SCF	6965	756,3	-6209	-25140 to 12730
PDGF BB	1706	260,7	-1445	-20380 to 17490
I-309	8182	324,2	-7858	-26790 to 11080
IL-13	4332	1318	-3014	-21950 to 15920
SDF-1	5640	3792	-1848	-20780 to 17090
Leptin	1229	2374	1145	-17790 to 20080
IL-1a	8010	-3294	-11300	-30240 to 7631
IL-15	6307	3004	-3303	-22240 to 15630
TARC	7692	3442	-4250	-23180 to 14680
IL-1b	114500	-2621	-117100	-136000 to -98140
IFN-g	-1866	-5597	-3731	-22670 to 15200
TGF-b1	-731,2	-2110	-1379	-20310 to 17560
Cytokine	Difference	t	P value	Summary
IL-2	-1870	0,3722	P > 0.05	ns
MCP-1	-9204	1,832	P > 0.05	ns
TNF-a	-85460	17,01	P<0.001	***
IL-3	1057	0,2104	P > 0.05	ns
MCP-2	2951	0,5873	P > 0.05	ns
TNF-b	5864	1,167	P > 0.05	ns
IL-4	222,2	0,04422	P > 0.05	ns
MCP-3	-860,7	0,1713	P > 0.05	ns
EGF	5870	1,168	P > 0.05	ns
IL-5	-3275	0,6518	P > 0.05	ns
MCSF	-5745	1,143	P > 0.05	ns
IGF-I	864,5	0,1721	P > 0.05	ns
ENA-78	-14830	2,951	P > 0.05	ns
IL-6	-127000	25,27	P<0.001	***
MDC	-5225	1,040	P > 0.05	ns
Angiogenin	-3271	0,6509	P > 0.05	ns
GCSF	-4731	0,9416	P > 0.05	ns
IL-7	-7478	1,488	P > 0.05	ns
MIG	-4869	0,9690	P > 0.05	ns
Oncostatin M	-7071	1,407	P > 0.05	ns
GM-GSF	-15410	3,066	P > 0.05	ns
IL-8	-171500	34,13	P<0.001	***
MIP-1d	-2819	0,5611	P > 0.05	ns
Thrombopoietin	-2575	0,5125	P > 0.05	ns
GRO	-161600	32,16	P<0.001	***
IL-10	-9300	1,851	P > 0.05	ns
RANTES	-12000	2,389	P > 0.05	ns
VEGF	-2086	0,4152	P > 0.05	ns
GRO-a	-113200	22,53	P<0.001	***
IL-12 p40/p70	-8193	1,631	P > 0.05	ns
SCF	-6209	1,236	P > 0.05	ns
PDGF BB	-1445	0,2876	P > 0.05	ns
I-309	-7858	1,564	P > 0.05	ns
IL-13	-3014	0,5998	P > 0.05	ns
SDF-1	-1848	0,3678	P > 0.05	ns
Leptin	1145	0,2278	P > 0.05	ns
IL-1a	-11300	2,250	P > 0.05	ns
IL-15	-3303	0,6574	P > 0.05	ns
TARC	-4250	0,8459	P > 0.05	ns
IL-1b	-117100	23,30	P<0.001	***
IFN-g	-3731	0,7425	P > 0.05	ns
TGF-b1	-1379	0,2745	P > 0.05	ns
TNF-a + IL-1b vs JZL184
Cytokine	TNF-a + IL-1b	JZL184	Difference	95% CI of diff.
IL-2	-883,1	-3467	-2584	-21520 to 16350
MCP-1	98120	98710	592,3	-18340 to 19530
TNF-a	86180	74070	-12110	-31040 to 6825
IL-3	7194	11430	4241	-14690 to 23180
MCP-2	1482	6171	4689	-14250 to 23620
TNF-b	485,6	-1687	-2173	-21110 to 16760
IL-4	-559,7	5425	5984	-12950 to 24920
MCP-3	-466,6	2339	2805	-16130 to 21740
EGF	1412	1055	-357,0	-19290 to 18580
IL-5	-242,8	8509	8751	-10180 to 27690
MCSF	7267	5351	-1916	-20850 to 17020
IGF-I	7417	3473	-3945	-22880 to 14990
ENA-78	20740	17510	-3227	-22160 to 15710
IL-6	121600	113700	-7932	-26870 to 11000
MDC	4731	5463	732,1	-18200 to 19670
Angiogenin	2939	-1659	-4598	-23530 to 14340
GCSF	4410	6529	2118	-16820 to 21050
IL-7	4762	6645	1883	-17050 to 20820
MIG	-742,6	-487,3	255,3	-18680 to 19190
Oncostatin M	13650	6279	-7371	-26310 to 11560
GM-GSF	15850	16200	349,7	-18590 to 19280
IL-8	172400	156300	-16190	-35120 to 2748
MIP-1d	480,7	2377	1896	-17040 to 20830
Thrombopoietin	1861	338,7	-1522	-20460 to 17410
GRO	166000	165300	-786,9	-19720 to 18150
IL-10	9859	10790	931,6	-18000 to 19870
RANTES	17770	13190	-4579	-23510 to 14360
VEGF	5258	1675	-3583	-22520 to 15350
GRO-a	122400	107200	-15240	-34170 to 3698
IL-12 p40/p70	12860	8467	-4393	-23330 to 14540
SCF	6965	2205	-4760	-23690 to 14170
PDGF BB	1706	-2833	-4539	-23470 to 14400
I-309	8182	8081	-101,0	-19040 to 18830
IL-13	4332	498,7	-3833	-22770 to 15100
SDF-1	5640	2523	-3118	-22050 to 15820
Leptin	1229	-4379	-5608	-24540 to 13330
IL-1a	8010	7865	-145,6	-19080 to 18790
IL-15	6307	3321	-2986	-21920 to 15950
TARC	7692	2011	-5681	-24620 to 13250
IL-1b	114500	126200	11720	-7220 to 30650
IFN-g	-1866	-4293	-2427	-21360 to 16510
TGF-b1	-731,2	-7145	-6414	-25350 to 12520
Cytokine	Difference	t	P value	Summary
IL-2	-2584	0,5143	P > 0.05	ns
MCP-1	592,3	0,1179	P > 0.05	ns
TNF-a	-12110	2,410	P > 0.05	ns
IL-3	4241	0,8441	P > 0.05	ns
MCP-2	4689	0,9332	P > 0.05	ns
TNF-b	-2173	0,4325	P > 0.05	ns
IL-4	5984	1,191	P > 0.05	ns
MCP-3	2805	0,5583	P > 0.05	ns
EGF	-357,0	0,07106	P > 0.05	ns
IL-5	8751	1,742	P > 0.05	ns
MCSF	-1916	0,3814	P > 0.05	ns
IGF-I	-3945	0,7851	P > 0.05	ns
ENA-78	-3227	0,6422	P > 0.05	ns
IL-6	-7932	1,579	P > 0.05	ns
MDC	732,1	0,1457	P > 0.05	ns
Angiogenin	-4598	0,9152	P > 0.05	ns
GCSF	2118	0,4216	P > 0.05	ns
IL-7	1883	0,3748	P > 0.05	ns
MIG	255,3	0,05081	P > 0.05	ns
Oncostatin M	-7371	1,467	P > 0.05	ns
GM-GSF	349,7	0,06961	P > 0.05	ns
IL-8	-16190	3,222	P > 0.05	ns
MIP-1d	1896	0,3773	P > 0.05	ns
Thrombopoietin	-1522	0,3030	P > 0.05	ns
GRO	-786,9	0,1566	P > 0.05	ns
IL-10	931,6	0,1854	P > 0.05	ns
RANTES	-4579	0,9114	P > 0.05	ns
VEGF	-3583	0,7132	P > 0.05	ns
GRO-a	-15240	3,032	P > 0.05	ns
IL-12 p40/p70	-4393	0,8743	P > 0.05	ns
SCF	-4760	0,9474	P > 0.05	ns
PDGF BB	-4539	0,9034	P > 0.05	ns
I-309	-101,0	0,02011	P > 0.05	ns
IL-13	-3833	0,7629	P > 0.05	ns
SDF-1	-3118	0,6205	P > 0.05	ns
Leptin	-5608	1,116	P > 0.05	ns
IL-1a	-145,6	0,02897	P > 0.05	ns
IL-15	-2986	0,5943	P > 0.05	ns
TARC	-5681	1,131	P > 0.05	ns
IL-1b	11720	2,332	P > 0.05	ns
IFN-g	-2427	0,4830	P > 0.05	ns
TGF-b1	-6414	1,277	P > 0.05	ns
TNF-a + IL-1b vs Zileuton
Cytokine	TNF-a + IL-1b	Zileuton	Difference	95% CI of diff.
IL-2	-883,1	-7107	-6224	-25160 to 12710
MCP-1	98120	101300	3196	-15740 to 22130
TNF-a	86180	68440	-17740	-36670 to 1199
IL-3	7194	8405	1212	-17720 to 20150
MCP-2	1482	6227	4745	-14190 to 23680
TNF-b	485,6	7705	7219	-11720 to 26150
IL-4	-559,7	508,0	1068	-17870 to 20000
MCP-3	-466,6	2565	3031	-15900 to 21970
EGF	1412	10450	9037	-9898 to 27970
IL-5	-242,8	151,1	393,9	-18540 to 19330
MCSF	7267	6451	-815,8	-19750 to 18120
IGF-I	7417	13430	6008	-12930 to 24940
ENA-78	20740	15550	-5181	-24120 to 13750
IL-6	121600	152900	31230	12300 to 50160
MDC	4731	5214	483,9	-18450 to 19420
Angiogenin	2939	5893	2955	-15980 to 21890
GCSF	4410	-239,1	-4649	-23580 to 14290
IL-7	4762	2266	-2496	-21430 to 16440
MIG	-742,6	-2145	-1402	-20340 to 17530
Oncostatin M	13650	11930	-1724	-20660 to 17210
GM-GSF	15850	13230	-2627	-21560 to 16310
IL-8	172400	162600	-9817	-28750 to 9118
MIP-1d	480,7	2206	1726	-17210 to 20660
Thrombopoietin	1861	1844	-16,45	-18950 to 18920
GRO	166000	150100	-15910	-34850 to 3020
IL-10	9859	3428	-6431	-25370 to 12500
RANTES	17770	18250	489,0	-18450 to 19420
VEGF	5258	11350	6092	-12840 to 25030
GRO-a	122400	114400	-7981	-26920 to 10950
IL-12 p40/p70	12860	11670	-1187	-20120 to 17750
SCF	6965	12510	5548	-13390 to 24480
PDGF BB	1706	11080	9377	-9557 to 28310
I-309	8182	6564	-1618	-20550 to 17320
IL-13	4332	9376	5044	-13890 to 23980
SDF-1	5640	16320	10680	-8254 to 29620
Leptin	1229	13410	12180	-6755 to 31110
IL-1a	8010	10070	2055	-16880 to 20990
IL-15	6307	12710	6405	-12530 to 25340
TARC	7692	18210	10520	-8420 to 29450
IL-1b	114500	146100	31620	12680 to 50550
IFN-g	-1866	6772	8638	-10300 to 27570
TGF-b1	-731,2	13250	13980	-4954 to 32920
Cytokine	Difference	t	P value	Summary
IL-2	-6224	1,239	P > 0.05	ns
MCP-1	3196	0,6361	P > 0.05	ns
TNF-a	-17740	3,530	P < 0.05	*
IL-3	1212	0,2412	P > 0.05	ns
MCP-2	4745	0,9444	P > 0.05	ns
TNF-b	7219	1,437	P > 0.05	ns
IL-4	1068	0,2125	P > 0.05	ns
MCP-3	3031	0,6033	P > 0.05	ns
EGF	9037	1,799	P > 0.05	ns
IL-5	393,9	0,07839	P > 0.05	ns
MCSF	-815,8	0,1624	P > 0.05	ns
IGF-I	6008	1,196	P > 0.05	ns
ENA-78	-5181	1,031	P > 0.05	ns
IL-6	31230	6,216	P<0.001	***
MDC	483,9	0,09632	P > 0.05	ns
Angiogenin	2955	0,5881	P > 0.05	ns
GCSF	-4649	0,9254	P > 0.05	ns
IL-7	-2496	0,4967	P > 0.05	ns
MIG	-1402	0,2791	P > 0.05	ns
Oncostatin M	-1724	0,3430	P > 0.05	ns
GM-GSF	-2627	0,5228	P > 0.05	ns
IL-8	-9817	1,954	P > 0.05	ns
MIP-1d	1726	0,3434	P > 0.05	ns
Thrombopoietin	-16,45	0,003274	P > 0.05	ns
GRO	-15910	3,167	P > 0.05	ns
IL-10	-6431	1,280	P > 0.05	ns
RANTES	489,0	0,09732	P > 0.05	ns
VEGF	6092	1,213	P > 0.05	ns
GRO-a	-7981	1,588	P > 0.05	ns
IL-12 p40/p70	-1187	0,2363	P > 0.05	ns
SCF	5548	1,104	P > 0.05	ns
PDGF BB	9377	1,866	P > 0.05	ns
I-309	-1618	0,3219	P > 0.05	ns
IL-13	5044	1,004	P > 0.05	ns
SDF-1	10680	2,126	P > 0.05	ns
Leptin	12180	2,424	P > 0.05	ns
IL-1a	2055	0,4090	P > 0.05	ns
IL-15	6405	1,275	P > 0.05	ns
TARC	10520	2,093	P > 0.05	ns
IL-1b	31620	6,292	P<0.001	***
IFN-g	8638	1,719	P > 0.05	ns
TGF-b1	13980	2,783	P > 0.05	ns
TNF-a + IL-1b vs 2-TEDC
Cytokine	TNF-a + IL-1b	2-TEDC	Difference	95% CI of diff.
IL-2	-883,1	-8071	-7188	-26120 to 11750
MCP-1	98120	70240	-27880	-46820 to -8946
TNF-a	86180	87010	831,7	-18100 to 19770
IL-3	7194	2336	-4858	-23790 to 14080
MCP-2	1482	3031	1549	-17390 to 20480
TNF-b	485,6	3066	2580	-16350 to 21520
IL-4	-559,7	-2654	-2094	-21030 to 16840
MCP-3	-466,6	776,0	1243	-17690 to 20180
EGF	1412	6676	5265	-13670 to 24200
IL-5	-242,8	4200	4443	-14490 to 23380
MCSF	7267	8741	1474	-17460 to 20410
IGF-I	7417	9799	2382	-16550 to 21320
ENA-78	20740	15270	-5469	-24400 to 13470
IL-6	121600	88590	-33040	-51980 to -14110
MDC	4731	6317	1587	-17350 to 20520
Angiogenin	2939	3532	593,6	-18340 to 19530
GCSF	4410	3176	-1235	-20170 to 17700
IL-7	4762	7797	3035	-15900 to 21970
MIG	-742,6	-490,9	251,7	-18680 to 19190
Oncostatin M	13650	12020	-1634	-20570 to 17300
GM-GSF	15850	14360	-1491	-20430 to 17440
IL-8	172400	138700	-33700	-52640 to -14770
MIP-1d	480,7	2273	1793	-17140 to 20730
Thrombopoietin	1861	1361	-500,0	-19430 to 18430
GRO	166000	150500	-15580	-34510 to 3358
IL-10	9859	7222	-2637	-21570 to 16300
RANTES	17770	12270	-5492	-24430 to 13440
VEGF	5258	6127	868,8	-18070 to 19800
GRO-a	122400	127500	5036	-13900 to 23970
IL-12 p40/p70	12860	10930	-1931	-20870 to 17000
SCF	6965	7375	410,5	-18520 to 19350
PDGF BB	1706	5689	3983	-14950 to 22920
I-309	8182	11090	2907	-16030 to 21840
IL-13	4332	6503	2171	-16760 to 21110
SDF-1	5640	8311	2671	-16260 to 21610
Leptin	1229	8310	7081	-11850 to 26020
IL-1a	8010	11140	3129	-15810 to 22060
IL-15	6307	12270	5959	-12980 to 24890
TARC	7692	12460	4764	-14170 to 23700
IL-1b	114500	130400	15930	-3010 to 34860
IFN-g	-1866	6603	8470	-10470 to 27400
TGF-b1	-731,2	13630	14370	-4570 to 33300
Cytokine	Difference	t	P value	Summary
IL-2	-7188	1,431	P > 0.05	ns
MCP-1	-27880	5,549	P<0.001	***
TNF-a	831,7	0,1655	P > 0.05	ns
IL-3	-4858	0,9668	P > 0.05	ns
MCP-2	1549	0,3083	P > 0.05	ns
TNF-b	2580	0,5136	P > 0.05	ns
IL-4	-2094	0,4168	P > 0.05	ns
MCP-3	1243	0,2473	P > 0.05	ns
EGF	5265	1,048	P > 0.05	ns
IL-5	4443	0,8843	P > 0.05	ns
MCSF	1474	0,2934	P > 0.05	ns
IGF-I	2382	0,4741	P > 0.05	ns
ENA-78	-5469	1,089	P > 0.05	ns
IL-6	-33040	6,576	P<0.001	***
MDC	1587	0,3158	P > 0.05	ns
Angiogenin	593,6	0,1181	P > 0.05	ns
GCSF	-1235	0,2457	P > 0.05	ns
IL-7	3035	0,6041	P > 0.05	ns
MIG	251,7	0,05010	P > 0.05	ns
Oncostatin M	-1634	0,3252	P > 0.05	ns
GM-GSF	-1491	0,2968	P > 0.05	ns
IL-8	-33700	6,708	P<0.001	***
MIP-1d	1793	0,3568	P > 0.05	ns
Thrombopoietin	-500,0	0,09952	P > 0.05	ns
GRO	-15580	3,100	P > 0.05	ns
IL-10	-2637	0,5249	P > 0.05	ns
RANTES	-5492	1,093	P > 0.05	ns
VEGF	868,8	0,1729	P > 0.05	ns
GRO-a	5036	1,002	P > 0.05	ns
IL-12 p40/p70	-1931	0,3844	P > 0.05	ns
SCF	410,5	0,08171	P > 0.05	ns
PDGF BB	3983	0,7927	P > 0.05	ns
I-309	2907	0,5786	P > 0.05	ns
IL-13	2171	0,4321	P > 0.05	ns
SDF-1	2671	0,5316	P > 0.05	ns
Leptin	7081	1,409	P > 0.05	ns
IL-1a	3129	0,6228	P > 0.05	ns
IL-15	5959	1,186	P > 0.05	ns
TARC	4764	0,9482	P > 0.05	ns
IL-1b	15930	3,170	P > 0.05	ns
IFN-g	8470	1,686	P > 0.05	ns
TGF-b1	14370	2,859	P > 0.05	ns
TNF-a + IL-1b vs Diclofenac
Cytokine	TNF-a + IL-1b	Diclofenac	Difference	95% CI of diff.
IL-2	-883,1	-8321	-7437	-26370 to 11500
MCP-1	98120	93400	-4721	-23660 to 14210
TNF-a	86180	91680	5506	-13430 to 24440
IL-3	7194	6460	-733,9	-19670 to 18200
MCP-2	1482	4728	3247	-15690 to 22180
TNF-b	485,6	3195	2709	-16230 to 21640
IL-4	-559,7	1139	1699	-17240 to 20630
MCP-3	-466,6	2986	3452	-15480 to 22390
EGF	1412	6153	4741	-14190 to 23680
IL-5	-242,8	2285	2528	-16410 to 21460
MCSF	7267	11740	4474	-14460 to 23410
IGF-I	7417	11900	4478	-14460 to 23410
ENA-78	20740	21680	942,7	-17990 to 19880
IL-6	121600	132200	10580	-8354 to 29520
MDC	4731	9810	5080	-13850 to 24010
Angiogenin	2939	6031	3092	-15840 to 22030
GCSF	4410	5016	605,6	-18330 to 19540
IL-7	4762	10580	5821	-13110 to 24760
MIG	-742,6	2072	2815	-16120 to 21750
Oncostatin M	13650	17940	4290	-14640 to 23220
GM-GSF	15850	15120	-733,8	-19670 to 18200
IL-8	172400	175500	3093	-15840 to 22030
MIP-1d	480,7	3856	3375	-15560 to 22310
Thrombopoietin	1861	3193	1332	-17600 to 20270
GRO	166000	178400	12350	-6587 to 31280
IL-10	9859	10570	712,2	-18220 to 19650
RANTES	17770	16290	-1479	-20410 to 17460
VEGF	5258	5613	354,5	-18580 to 19290
GRO-a	122400	139500	17050	-1885 to 35980
IL-12 p40/p70	12860	12360	-496,4	-19430 to 18440
SCF	6965	9730	2765	-16170 to 21700
PDGF BB	1706	120,0	-1586	-20520 to 17350
I-309	8182	10540	2362	-16570 to 21300
IL-13	4332	7688	3356	-15580 to 22290
SDF-1	5640	11290	5645	-13290 to 24580
Leptin	1229	1550	321,1	-18610 to 19260
IL-1a	8010	12120	4110	-14820 to 23050
IL-15	6307	17220	10910	-8025 to 29840
TARC	7692	15580	7889	-11050 to 26820
IL-1b	114500	168800	54360	35430 to 73300
IFN-g	-1866	14960	16830	-2110 to 35760
TGF-b1	-731,2	21180	21910	2978 to 40850
Cytokine	Difference	t	P value	Summary
IL-2	-7437	1,480	P > 0.05	ns
MCP-1	-4721	0,9396	P > 0.05	ns
TNF-a	5506	1,096	P > 0.05	ns
IL-3	-733,9	0,1461	P > 0.05	ns
MCP-2	3247	0,6462	P > 0.05	ns
TNF-b	2709	0,5392	P > 0.05	ns
IL-4	1699	0,3381	P > 0.05	ns
MCP-3	3452	0,6871	P > 0.05	ns
EGF	4741	0,9435	P > 0.05	ns
IL-5	2528	0,5032	P > 0.05	ns
MCSF	4474	0,8904	P > 0.05	ns
IGF-I	4478	0,8913	P > 0.05	ns
ENA-78	942,7	0,1876	P > 0.05	ns
IL-6	10580	2,106	P > 0.05	ns
MDC	5080	1,011	P > 0.05	ns
Angiogenin	3092	0,6155	P > 0.05	ns
GCSF	605,6	0,1205	P > 0.05	ns
IL-7	5821	1,159	P > 0.05	ns
MIG	2815	0,5602	P > 0.05	ns
Oncostatin M	4290	0,8538	P > 0.05	ns
GM-GSF	-733,8	0,1460	P > 0.05	ns
IL-8	3093	0,6157	P > 0.05	ns
MIP-1d	3375	0,6718	P > 0.05	ns
Thrombopoietin	1332	0,2651	P > 0.05	ns
GRO	12350	2,458	P > 0.05	ns
IL-10	712,2	0,1417	P > 0.05	ns
RANTES	-1479	0,2943	P > 0.05	ns
VEGF	354,5	0,07056	P > 0.05	ns
GRO-a	17050	3,393	P < 0.05	*
IL-12 p40/p70	-496,4	0,09880	P > 0.05	ns
SCF	2765	0,5504	P > 0.05	ns
PDGF BB	-1586	0,3156	P > 0.05	ns
I-309	2362	0,4701	P > 0.05	ns
IL-13	3356	0,6679	P > 0.05	ns
SDF-1	5645	1,124	P > 0.05	ns
Leptin	321,1	0,06390	P > 0.05	ns
IL-1a	4110	0,8181	P > 0.05	ns
IL-15	10910	2,171	P > 0.05	ns
TARC	7889	1,570	P > 0.05	ns
IL-1b	54360	10,82	P<0.001	***
IFN-g	16830	3,349	P < 0.05	*
TGF-b1	21910	4,361	P<0.001	***
TNF-a + IL-1b vs Nimesulide
Cytokine	TNF-a + IL-1b	Nimesulide	Difference	95% CI of diff.
IL-2	-883,1	-7605	-6722	-25660 to 12210
MCP-1	98120	78280	-19840	-38780 to -907.7
TNF-a	86180	26320	-59860	-78790 to -40920
IL-3	7194	9058	1865	-17070 to 20800
MCP-2	1482	-406,4	-1888	-20820 to 17050
TNF-b	485,6	-6621	-7106	-26040 to 11830
IL-4	-559,7	748,0	1308	-17630 to 20240
MCP-3	-466,6	-2373	-1906	-20840 to 17030
EGF	1412	-2000	-3412	-22350 to 15520
IL-5	-242,8	3100	3343	-15590 to 22280
MCSF	7267	5390	-1877	-20810 to 17060
IGF-I	7417	1584	-5833	-24770 to 13100
ENA-78	20740	14730	-6002	-24940 to 12930
IL-6	121600	86810	-34820	-53750 to -15880
MDC	4731	-26,07	-4757	-23690 to 14180
Angiogenin	2939	-6292	-9231	-28170 to 9704
GCSF	4410	7146	2735	-16200 to 21670
IL-7	4762	8610	3849	-15090 to 22780
MIG	-742,6	-4761	-4018	-22950 to 14920
Oncostatin M	13650	2205	-11450	-30380 to 7489
GM-GSF	15850	12540	-3312	-22250 to 15620
IL-8	172400	196500	24060	5129 to 43000
MIP-1d	480,7	-1623	-2104	-21040 to 16830
Thrombopoietin	1861	-4417	-6278	-25210 to 12660
GRO	166000	122000	-44050	-62990 to -25120
IL-10	9859	6571	-3288	-22220 to 15650
RANTES	17770	7955	-9811	-28750 to 9124
VEGF	5258	448,6	-4809	-23740 to 14130
GRO-a	122400	62410	-60020	-78950 to -41080
IL-12 p40/p70	12860	11000	-1857	-20790 to 17080
SCF	6965	6617	-347,7	-19280 to 18590
PDGF BB	1706	-1426	-3132	-22070 to 15800
I-309	8182	5989	-2193	-21130 to 16740
IL-13	4332	2469	-1863	-20800 to 17070
SDF-1	5640	6237	596,6	-18340 to 19530
Leptin	1229	435,2	-793,6	-19730 to 18140
IL-1a	8010	6644	-1366	-20300 to 17570
IL-15	6307	6064	-242,4	-19180 to 18690
TARC	7692	4826	-2865	-21800 to 16070
IL-1b	114500	153100	38640	19710 to 57580
IFN-g	-1866	-2497	-630,4	-19570 to 18300
TGF-b1	-731,2	-978,2	-247,0	-19180 to 18690
Cytokine	Difference	t	P value	Summary
IL-2	-6722	1,338	P > 0.05	ns
MCP-1	-19840	3,949	P<0.01	**
TNF-a	-59860	11,91	P<0.001	***
IL-3	1865	0,3711	P > 0.05	ns
MCP-2	-1888	0,3758	P > 0.05	ns
TNF-b	-7106	1,414	P > 0.05	ns
IL-4	1308	0,2603	P > 0.05	ns
MCP-3	-1906	0,3794	P > 0.05	ns
EGF	-3412	0,6791	P > 0.05	ns
IL-5	3343	0,6653	P > 0.05	ns
MCSF	-1877	0,3736	P > 0.05	ns
IGF-I	-5833	1,161	P > 0.05	ns
ENA-78	-6002	1,195	P > 0.05	ns
IL-6	-34820	6,930	P<0.001	***
MDC	-4757	0,9467	P > 0.05	ns
Angiogenin	-9231	1,837	P > 0.05	ns
GCSF	2735	0,5444	P > 0.05	ns
IL-7	3849	0,7660	P > 0.05	ns
MIG	-4018	0,7998	P > 0.05	ns
Oncostatin M	-11450	2,278	P > 0.05	ns
GM-GSF	-3312	0,6592	P > 0.05	ns
IL-8	24060	4,789	P<0.001	***
MIP-1d	-2104	0,4187	P > 0.05	ns
Thrombopoietin	-6278	1,249	P > 0.05	ns
GRO	-44050	8,767	P<0.001	***
IL-10	-3288	0,6544	P > 0.05	ns
RANTES	-9811	1,953	P > 0.05	ns
VEGF	-4809	0,9572	P > 0.05	ns
GRO-a	-60020	11,95	P<0.001	***
IL-12 p40/p70	-1857	0,3695	P > 0.05	ns
SCF	-347,7	0,06920	P > 0.05	ns
PDGF BB	-3132	0,6233	P > 0.05	ns
I-309	-2193	0,4365	P > 0.05	ns
IL-13	-1863	0,3708	P > 0.05	ns
SDF-1	596,6	0,1187	P > 0.05	ns
Leptin	-793,6	0,1580	P > 0.05	ns
IL-1a	-1366	0,2719	P > 0.05	ns
IL-15	-242,4	0,04825	P > 0.05	ns
TARC	-2865	0,5703	P > 0.05	ns
IL-1b	38640	7,691	P<0.001	***
IFN-g	-630,4	0,1255	P > 0.05	ns
TGF-b1	-247,0	0,04916	P > 0.05	ns
