# Supplementary material for: The Anti-Inflammatory Effects of Lipoxygenase and Cyclo-Oxygenase Inhibitors in Inflammation-Induced Human Fetal Glia Cells and the Aβ Degradation Capacity of Human Fetal Astrocytes in an Ex vivo Assay
Source: Front Neurosci. 2017 May 30;11:299. doi: 10.3389/fnins.2017.00299 (PMC5447716; doi:10.3389/fnins.2017.00299)
Supplement: Supplementary file 9 [file DataSheet5.csv]

Data analyzed: Astrocytes
Source of Variation	Degrees of Freedom	Sum of Squares	Mean square
Treatment	6.0	40380000000	6730000000
Cytokine	41.0	910200000000	22200000000
Interaction	246.0	174400000000	709000000
Residual (error)	294.0	7422000000	25250000
Total	587.0	1132000000000
Does Treatment have the same effect at all values of Cytokine?
Interaction accounts for 15.40% of the total variance.
F = 28.08. DFn=246 DFd=294
The P value is < 0.0001
If there is no interaction overall, there is a less than 0.01% chance of randomly observing so much
interaction in an experiment of this size. The interaction is considered extremely significant.
Since the interaction is statistically significant, the P values that
follow for the row and column effects are difficult to interpret.
Does Treatment effect the result?
Treatment accounts for 3.57% of the total variance.
F = 266.59. DFn=6 DFd=294
The P value is < 0.0001
If Treatment has no effect overall, there is a less than 0.01% chance of randomly observing an
effect this big (or bigger) in an experiment of this size. The effect is considered
extremely significant.
Does Cytokine effect the result?
Cytokine accounts for 80.38% of the total variance.
F = 879.38. DFn=41 DFd=294
The P value is < 0.0001
If Cytokine has no effect overall, there is a less than 0.01% chance of randomly observing an
this big (or bigger) in an experiment of this size. The effect is considered extremely significant
