# Supplementary material for: The Anti-Inflammatory Effects of Lipoxygenase and Cyclo-Oxygenase Inhibitors in Inflammation-Induced Human Fetal Glia Cells and the Aβ Degradation Capacity of Human Fetal Astrocytes in an Ex vivo Assay
Source: Front Neurosci. 2017 May 30;11:299. doi: 10.3389/fnins.2017.00299 (PMC5447716; doi:10.3389/fnins.2017.00299)
Supplement: Supplementary file 10 [file DataSheet6.csv]

	Vehicle control	Vehicle control	TNF-a + IL-1b	TNF-a + IL-1b	JZL184	JZL184	Zileuton	Zileuton	2-TEDC	2-TEDC	Diclofenac	Diclofenac	Nimesulide	Nimesulide
IL-2	-3777,372000	-1983,931000	-1695,535000	-3556,845000	-844,666700	3607,333000	-2329,687000	-2193,884000	-3568,875000	-1924,468000	-1458,294000	-4039,292000	-4218,564000	-5269,963000
MCP-1	74717,590000	65099,890000	87497,410000	82802,090000	98559,340000	93135,340000	69353,790000	63213,840000	66238,330000	68552,920000	80500,290000	80452,700000	24415,930000	14786,330000
TNF-a	-6072,369000	-7461,526000	91593,030000	76245,450000	106047,300000	104219,300000	23147,800000	19435,850000	81990,960000	79815,310000	77871,700000	79255,550000	17249,710000	9381,301000
IL-3	5445,171000	6171,667000	7493,998000	5164,617000	7451,333000	6091,333000	3641,536000	5197,099000	2825,677000	3636,439000	4128,376000	1946,426000	3129,842000	1269,966000
MCP-2	5478,608000	4347,828000	14076,230000	10258,540000	34075,330000	33951,330000	24363,170000	22300,060000	22833,170000	23676,630000	19636,330000	20602,830000	165,427700	-1660,287000
TNF-b	-1108,489000	-761,959200	-4105,365000	-6240,935000	11263,330000	6491,333000	6922,759000	3929,603000	5137,001000	5901,994000	-272,133600	1210,567000	-2582,633000	-3083,661000
IL-4	4116,809000	3013,386000	5091,481000	2919,344000	1675,333000	4543,333000	1493,377000	4963,901000	677,813900	641,852700	2393,067000	500,335300	-411,513200	518,424400
MCP-3	5092,562000	6138,229000	18142,590000	18460,730000	45243,330000	50767,330000	43227,460000	49902,390000	29051,190000	32650,580000	19727,850000	21093,400000	799,303600	-69,903480
EGF	1718,461000	-1184,482000	-4397,909000	-5257,256000	8619,333000	2539,333000	6470,082000	5084,615000	5038,925000	4594,314000	935,993100	756,604600	560,176800	-2153,723000
IL-5	3554,458000	180,357400	6605,396000	2831,580000	4883,333000	6167,333000	3937,833000	4253,335000	1900,494000	792,235800	3099,638000	2762,827000	1801,359000	567,768100
MCSF	18844,300000	17345,720000	17751,310000	13823,910000	19627,330000	21375,330000	20113,490000	18064,100000	13264,230000	13542,110000	18215,870000	15902,120000	16046,490000	12634,180000
IGF-I	5028,728000	3028,585000	-1070,223000	-1713,819000	9063,333000	2839,333000	9850,070000	8313,712000	6572,179000	4862,388000	6511,681000	4055,156000	5392,057000	2237,860000
ENA-78	38982,520000	34380,370000	77017,030000	72537,460000	141067,300000	118863,300000	81710,500000	71523,890000	103199,900000	87507,730000	104117,300000	102140,400000	36949,210000	31973,090000
IL-6	2435,838000	2189,619000	85365,500000	75163,040000	98831,340000	89935,340000	35082,020000	33224,670000	87752,920000	80541,070000	76026,550000	68646,000000	8963,777000	8743,629000
MDC	5633,634000	2058,911000	3826,229000	472,945800	5295,333000	3511,333000	9748,562000	9120,300000	3025,099000	3499,133000	5592,772000	5318,198000	6432,069000	3797,878000
Angiogenin	1070,998000	-2023,447000	-4719,707000	-7714,624000	207,333300	191,333300	5978,996000	4711,500000	1740,303000	1282,616000	1649,886000	1034,840000	2272,021000	-681,005400
GCSF	3870,590000	3445,028000	5032,973000	7834,080000	7411,333000	7235,333000	1644,270000	1101,057000	272,433200	-231,023400	2015,985000	4212,579000	1717,854000	2313,774000
IL-7	9229,636000	7554,744000	8788,504000	5749,705000	10027,330000	4623,333000	6121,657000	8083,258000	3734,515000	3862,013000	7221,913000	4421,255000	4040,801000	6686,379000
MIG	2405,440000	-44,582720	216,970000	-3421,544000	331,333300	-2840,667000	5803,412000	5454,987000	1658,573000	1227,039000	2063,578000	1796,326000	4450,732000	2393,483000
Oncostatin M	9168,841000	6882,963000	2169,700000	-664,318200	6323,333000	4251,333000	11937,870000	10247,880000	9550,420000	9256,191000	12530,350000	6756,967000	10842,630000	7278,502000
GM-GSF	5250,628000	8348,114000	8488,646000	11966,260000	11987,330000	12163,330000	7476,945000	8352,121000	6212,567000	7951,781000	7928,484000	10509,480000	2716,114000	7138,063000
IL-8	117966,900000	112571,400000	178511,500000	168422,300000	180507,300000	159903,300000	135422,700000	124311,500000	153581,500000	147193,500000	156960,100000	155865,400000	164343,100000	137674,800000
MIP-1d	5703,548000	2378,083000	25295,290000	14321,240000	27383,330000	24403,330000	11147,750000	8881,616000	26311,600000	24219,310000	32336,300000	30264,180000	6022,138000	4818,912000
Thrombopoietin	3362,955000	2113,626000	-4379,625000	-6913,786000	-1508,667000	-4096,667000	7548,276000	6182,014000	2103,185000	2031,262000	4941,116000	163,524200	3486,634000	1011,861000
GRO	12090,020000	13217,760000	102380,600000	98339,820000	166215,300000	149423,300000	98048,030000	82023,260000	123531,000000	122416,200000	139892,500000	129425,800000	37727,320000	33992,390000
IL-10	10056,440000	8062,379000	13081,580000	4440,571000	9975,333000	6759,333000	8585,318000	9175,170000	3969,897000	2129,338000	9081,695000	7723,468000	6762,292000	5160,522000
RANTES	14096,240000	10670,470000	10174,430000	5917,917000	13283,330000	9347,333000	14856,950000	13131,290000	12397,890000	13045,190000	15125,990000	13676,240000	9927,876000	9981,016000
VEGF	10372,570000	7892,154000	-2745,036000	-4251,637000	443,333300	-1508,667000	10102,470000	10072,290000	4489,700000	5182,770000	4047,834000	1320,397000	7570,769000	5236,435000
GRO-a	11077,790000	11290,570000	64730,200000	56334,190000	111451,300000	98671,340000	54626,690000	46752,860000	92185,960000	80008,200000	100357,500000	90604,620000	14330,850000	15636,550000
IL-12 p40/p70	9582,244000	7952,949000	7164,886000	5716,793000	8519,333000	5291,333000	5087,359000	6782,840000	6166,799000	6729,101000	7675,875000	6229,785000	7119,084000	6849,592000
SCF	8019,823000	7761,446000	747,205600	-503,419200	5931,333000	1915,333000	8291,764000	9210,836000	5846,417000	4868,927000	4542,068000	4022,208000	5741,258000	6397,908000
PDGF BB	5597,158000	5007,450000	-7370,885000	-6847,963000	-536,666700	-696,666700	7663,503000	7123,034000	2596,833000	3302,980000	2682,285000	-455,183100	4397,593000	309,662900
I-309	2645,579000	3542,300000	2575,604000	5098,795000	1127,333000	6695,333000	3589,409000	2033,846000	622,237500	2962,984000	4487,153000	5702,602000	-2920,447000	290,684600
IL-13	4007,378000	2110,586000	-2792,574000	-2562,196000	115,333300	-352,666700	3907,655000	4700,526000	484,931200	1282,616000	2217,340000	1470,498000	-1667,878000	1163,687000
SDF-1	4116,809000	4423,821000	-1863,748000	-3388,633000	1583,333000	-1808,667000	7271,183000	6401,494000	3518,748000	4192,203000	5219,351000	3432,788000	4891,030000	3926,931000
Leptin	5521,164000	4730,834000	-5886,225000	-8888,456000	-3004,667000	-3384,667000	6590,795000	6022,892000	5813,725000	4564,891000	1891,511000	-1330,160000	3384,151000	36,375110
IL-1a	-26,344330	1520,879000	4038,323000	5716,793000	1075,333000	1015,333000	3177,885000	4664,860000	2260,106000	1897,225000	2195,374000	3440,110000	2761,662000	-278,665000
IL-15	3268,724000	2846,201000	2001,487000	-2342,788000	2463,333000	-652,666700	5090,103000	5660,750000	3839,129000	3450,094000	4860,574000	4241,867000	1615,371000	-392,534900
TARC	6053,117000	4253,597000	-49,976230	-1106,791000	583,333300	-3236,667000	6793,814000	6730,714000	5777,764000	6431,604000	5369,452000	4677,525000	3862,405000	4815,116000
IL-1b	5338,780000	1463,124000	113511,900000	92905,820000	102359,300000	98643,340000	89326,450000	84626,840000	103356,800000	90485,980000	106185,800000	94185,070000	79001,380000	81244,610000
IFN-g	-3142,068000	-4996,304000	-4233,353000	-5721,669000	-3776,667000	-8260,667000	3103,810000	-619,115900	2335,298000	-1993,122000	-1121,483000	-667,520500	-806,262300	-885,971300
TGF-b1	949,409200	2159,222000	-3640,952000	-3944,466000	-8316,667000	-8236,667000	2406,962000	3504,361000	985,118600	560,122700	240,405000	-279,455600	1463,545000	4477,302000
