# Supplementary material for: The Anti-Inflammatory Effects of Lipoxygenase and Cyclo-Oxygenase Inhibitors in Inflammation-Induced Human Fetal Glia Cells and the Aβ Degradation Capacity of Human Fetal Astrocytes in an Ex vivo Assay
Source: Front Neurosci. 2017 May 30;11:299. doi: 10.3389/fnins.2017.00299 (PMC5447716; doi:10.3389/fnins.2017.00299)
Supplement: Supplementary file 11 [file DataSheet7.csv]

	Vehicle control	Vehicle control	TNF-a + IL-1b 50ng/ml	TNF-a + IL-1b 50ng/ml	JZL184 10mM	JZL184 10mM	Zileuton 100mM	Zileuton 100mM	2-TEDC 10mM	2-TEDC 10mM	Diclofenac 10mM	Diclofenac 10mM	Nimesulide 100mM	Nimesulide 100mM
MCP-1	-3777,372000	-1983,931000	-1695,535000	-3556,845000	-844,666700	3607,333000	-2329,687000	-2193,884000	-3568,875000	-1924,468000	-1458,294000	-4039,292000	-4218,564000	-5269,963000
MCP-2	5478,608000	4347,828000	14076,230000	10258,540000	34075,330000	33951,330000	24363,170000	22300,060000	22833,170000	23676,630000	19636,330000	20602,830000	165,427700	-1660,287000
MCP-3	5092,562000	6138,229000	18142,590000	18460,730000	45243,330000	50767,330000	43227,460000	49902,390000	29051,190000	32650,580000	19727,850000	21093,400000	799,303600	-69,903480
TNF-a	-6072,369000	-7461,526000	91593,030000	76245,450000	106047,300000	104219,300000	23147,800000	19435,850000	81990,960000	79815,310000	77871,700000	79255,550000	17249,710000	9381,301000
TNF-b	-1108,489000	-761,959200	-4105,365000	-6240,935000	11263,330000	6491,333000	6922,759000	3929,603000	5137,001000	5901,994000	-272,133600	1210,567000	-2582,633000	-3083,661000
ENA-78	38982,520000	34380,370000	77017,030000	72537,460000	141067,300000	118863,300000	81710,500000	71523,890000	103199,900000	87507,730000	104117,300000	102140,400000	36949,210000	31973,090000
IL-6	2435,838000	2189,619000	85365,500000	75163,040000	98831,340000	89935,340000	35082,020000	33224,670000	87752,920000	80541,070000	76026,550000	68646,000000	8963,777000	8743,629000
IL-8	117966,900000	112571,400000	178511,500000	168422,300000	180507,300000	159903,300000	135422,700000	124311,500000	153581,500000	147193,500000	156960,100000	155865,400000	164343,100000	137674,800000
IL-1b	5338,780000	1463,124000	113511,900000	92905,820000	102359,300000	98643,340000	89326,450000	84626,840000	103356,800000	90485,980000	106185,800000	94185,070000	79001,380000	81244,610000
MIP-1d	5703,548000	2378,083000	25295,290000	14321,240000	27383,330000	24403,330000	11147,750000	8881,616000	26311,600000	24219,310000	32336,300000	30264,180000	6022,138000	4818,912000
GRO	12090,020000	13217,760000	102380,600000	98339,820000	166215,300000	149423,300000	98048,030000	82023,260000	123531,000000	122416,200000	139892,500000	129425,800000	37727,320000	33992,390000
GRO-a	11077,790000	11290,570000	64730,200000	56334,190000	111451,300000	98671,340000	54626,690000	46752,860000	92185,960000	80008,200000	100357,500000	90604,620000	14330,850000	15636,550000
VEGF	10372,570000	7892,154000	-2745,036000	-4251,637000	443,333300	-1508,667000	10102,470000	10072,290000	4489,700000	5182,770000	4047,834000	1320,397000	7570,769000	5236,435000
PDGF BB	5597,158000	5007,450000	-7370,885000	-6847,963000	-536,666700	-696,666700	7663,503000	7123,034000	2596,833000	3302,980000	2682,285000	-455,183100	4397,593000	309,662900
Angiogenin	1070,998000	-2023,447000	-4719,707000	-7714,624000	207,333300	191,333300	5978,996000	4711,500000	1740,303000	1282,616000	1649,886000	1034,840000	2272,021000	-681,005400
Thrombopoietin	3362,955000	2113,626000	-4379,625000	-6913,786000	-1508,667000	-4096,667000	7548,276000	6182,014000	2103,185000	2031,262000	4941,116000	163,524200	3486,634000	1011,861000
Leptin	5521,164000	4730,834000	-5886,225000	-8888,456000	-3004,667000	-3384,667000	6590,795000	6022,892000	5813,725000	4564,891000	1891,511000	-1330,160000	3384,151000	36,375110
SCF	8019,823000	7761,446000	747,205600	-503,419200	5931,333000	1915,333000	8291,764000	9210,836000	5846,417000	4868,927000	4542,068000	4022,208000	5741,258000	6397,908000
