# Supplementary material for: The Anti-Inflammatory Effects of Lipoxygenase and Cyclo-Oxygenase Inhibitors in Inflammation-Induced Human Fetal Glia Cells and the Aβ Degradation Capacity of Human Fetal Astrocytes in an Ex vivo Assay
Source: Front Neurosci. 2017 May 30;11:299. doi: 10.3389/fnins.2017.00299 (PMC5447716; doi:10.3389/fnins.2017.00299)
Supplement: Supplementary file 13 [file DataSheet9.csv]

Parameter
Table Analyzed	Microglia
Two-way ANOVA
Source of Variation	% of total variation	P value
Interaction	15,48	< 0.0001
Treatment	3,11	< 0.0001
Cytokine	80,98	< 0.0001
Source of Variation	P value summary	Significant?
Interaction	***	Yes
Treatment	***	Yes
Cytokine	***	Yes
Source of Variation	Df	Sum-of-squares	Mean square	F
Interaction	246	118900000000	483300000	42,48
Treatment	6	23840000000	3974000000	349,2
Cytokine	41	621800000000	15170000000	1333
Residual	294	3345000000	11380000
Number of missing values	0
Bonferroni posttests
TNF-a + IL-1b vs Vehicle control
Cytokine	TNF-a + IL-1b	Vehicle control	Difference	95% CI of diff.
IL-2	-2626	-2881	-254,5	-12970 to 12460
MCP-1	85150	69910	-15240	-27950 to -2529
TNF-a	83920	-6767	-90690	-103400 to -77970
IL-3	6329	5808	-520,9	-13230 to 12190
MCP-2	12170	4913	-7254	-19970 to 5458
TNF-b	-5173	-935,2	4238	-8474 to 16950
IL-4	4005	3565	-440,3	-13150 to 12270
MCP-3	18300	5615	-12690	-25400 to 25.57
EGF	-4828	267,0	5095	-7617 to 17810
IL-5	4718	1867	-2851	-15560 to 9861
MCSF	15790	18100	2307	-10400 to 15020
IGF-I	-1392	4029	5421	-7291 to 18130
ENA-78	74780	36680	-38100	-50810 to -25380
IL-6	80260	2313	-77950	-90660 to -65240
MDC	2150	3846	1697	-11020 to 14410
Angiogenin	-6217	-476,2	5741	-6971 to 18450
GCSF	6434	3658	-2776	-15490 to 9936
IL-7	7269	8392	1123	-11590 to 13830
MIG	-1602	1180	2783	-9929 to 15490
Oncostatin M	752,7	8026	7273	-5439 to 19990
GM-GSF	10230	6799	-3428	-16140 to 9284
IL-8	173500	115300	-58200	-70910 to -45490
MIP-1d	19810	4041	-15770	-28480 to -3056
Thrombopoietin	-5647	2738	8385	-4327 to 21100
GRO	100400	12650	-87710	-100400 to -74990
IL-10	8761	9059	298,3	-12410 to 13010
RANTES	8046	12380	4337	-8375 to 17050
VEGF	-3498	9132	12630	-81.14 to 25340
GRO-a	60530	11180	-49350	-62060 to -36640
IL-12 p40/p70	6441	8768	2327	-10390 to 15040
SCF	121,9	7891	7769	-4943 to 20480
PDGF BB	-7109	5302	12410	-300.1 to 25120
I-309	3837	3094	-743,3	-13460 to 11970
IL-13	-2677	3059	5736	-6975 to 18450
SDF-1	-2626	4270	6897	-5815 to 19610
Leptin	-7387	5126	12510	-198.5 to 25230
IL-1a	4878	747,3	-4130	-16840 to 8582
IL-15	-170,7	3057	3228	-9484 to 15940
TARC	-578,4	5153	5732	-6980 to 18440
IL-1b	103200	3401	-99810	-112500 to -87100
IFN-g	-4978	-4069	908,3	-11800 to 13620
TGF-b1	-3793	1554	5347	-7365 to 18060
Cytokine	Difference	t	P value	Summary
IL-2	-254,5	0,07544	P > 0.05	ns
MCP-1	-15240	4,518	P<0.001	***
TNF-a	-90690	26,88	P<0.001	***
IL-3	-520,9	0,1544	P > 0.05	ns
MCP-2	-7254	2,151	P > 0.05	ns
TNF-b	4238	1,256	P > 0.05	ns
IL-4	-440,3	0,1305	P > 0.05	ns
MCP-3	-12690	3,761	P<0.01	**
EGF	5095	1,510	P > 0.05	ns
IL-5	-2851	0,8452	P > 0.05	ns
MCSF	2307	0,6840	P > 0.05	ns
IGF-I	5421	1,607	P > 0.05	ns
ENA-78	-38100	11,29	P<0.001	***
IL-6	-77950	23,11	P<0.001	***
MDC	1697	0,5030	P > 0.05	ns
Angiogenin	5741	1,702	P > 0.05	ns
GCSF	-2776	0,8229	P > 0.05	ns
IL-7	1123	0,3329	P > 0.05	ns
MIG	2783	0,8250	P > 0.05	ns
Oncostatin M	7273	2,156	P > 0.05	ns
GM-GSF	-3428	1,016	P > 0.05	ns
IL-8	-58200	17,25	P<0.001	***
MIP-1d	-15770	4,674	P<0.001	***
Thrombopoietin	8385	2,486	P > 0.05	ns
GRO	-87710	26,00	P<0.001	***
IL-10	298,3	0,08844	P > 0.05	ns
RANTES	4337	1,286	P > 0.05	ns
VEGF	12630	3,744	P<0.01	**
GRO-a	-49350	14,63	P<0.001	***
IL-12 p40/p70	2327	0,6898	P > 0.05	ns
SCF	7769	2,303	P > 0.05	ns
PDGF BB	12410	3,680	P < 0.05	*
I-309	-743,3	0,2203	P > 0.05	ns
IL-13	5736	1,701	P > 0.05	ns
SDF-1	6897	2,045	P > 0.05	ns
Leptin	12510	3,710	P < 0.05	*
IL-1a	-4130	1,224	P > 0.05	ns
IL-15	3228	0,9570	P > 0.05	ns
TARC	5732	1,699	P > 0.05	ns
IL-1b	-99810	29,59	P<0.001	***
IFN-g	908,3	0,2693	P > 0.05	ns
TGF-b1	5347	1,585	P > 0.05	ns
TNF-a + IL-1b vs JZL184
Cytokine	TNF-a + IL-1b	JZL184	Difference	95% CI of diff.
IL-2	-2626	1381	4008	-8704 to 16720
MCP-1	85150	95850	10700	-2014 to 23410
TNF-a	83920	105100	21210	8502 to 33930
IL-3	6329	6771	442,0	-12270 to 13150
MCP-2	12170	34010	21850	9134 to 34560
TNF-b	-5173	8877	14050	1339 to 26760
IL-4	4005	3109	-896,1	-13610 to 11820
MCP-3	18300	48010	29700	16990 to 42420
EGF	-4828	5579	10410	-2305 to 23120
IL-5	4718	5525	806,8	-11900 to 13520
MCSF	15790	20500	4714	-7998 to 17430
IGF-I	-1392	5951	7343	-5368 to 20060
ENA-78	74780	130000	55190	42480 to 67900
IL-6	80260	94380	14120	1407 to 26830
MDC	2150	4403	2254	-10460 to 14970
Angiogenin	-6217	199,3	6416	-6295 to 19130
GCSF	6434	7323	889,8	-11820 to 13600
IL-7	7269	7325	56,23	-12660 to 12770
MIG	-1602	-1255	347,6	-12360 to 13060
Oncostatin M	752,7	5287	4535	-8177 to 17250
GM-GSF	10230	12080	1848	-10860 to 14560
IL-8	173500	170200	-3262	-15970 to 9450
MIP-1d	19810	25890	6085	-6627 to 18800
Thrombopoietin	-5647	-2803	2844	-9868 to 15560
GRO	100400	157800	57460	44750 to 70170
IL-10	8761	8367	-393,7	-13110 to 12320
RANTES	8046	11320	3269	-9443 to 15980
VEGF	-3498	-532,7	2966	-9746 to 15680
GRO-a	60530	105100	44530	31820 to 57240
IL-12 p40/p70	6441	6905	464,5	-12250 to 13180
SCF	121,9	3923	3801	-8910 to 16510
PDGF BB	-7109	-616,7	6493	-6219 to 19200
I-309	3837	3911	74,13	-12640 to 12790
IL-13	-2677	-118,7	2559	-10150 to 15270
SDF-1	-2626	-112,7	2514	-10200 to 15230
Leptin	-7387	-3195	4193	-8519 to 16900
IL-1a	4878	1045	-3832	-16540 to 8880
IL-15	-170,7	905,3	1076	-11640 to 13790
TARC	-578,4	-1327	-748,3	-13460 to 11960
IL-1b	103200	100500	-2708	-15420 to 10000
IFN-g	-4978	-6019	-1041	-13750 to 11670
TGF-b1	-3793	-8277	-4484	-17200 to 8228
Cytokine	Difference	t	P value	Summary
IL-2	4008	1,188	P > 0.05	ns
MCP-1	10700	3,171	P > 0.05	ns
TNF-a	21210	6,289	P<0.001	***
IL-3	442,0	0,1310	P > 0.05	ns
MCP-2	21850	6,476	P<0.001	***
TNF-b	14050	4,165	P<0.01	**
IL-4	-896,1	0,2656	P > 0.05	ns
MCP-3	29700	8,806	P<0.001	***
EGF	10410	3,085	P > 0.05	ns
IL-5	806,8	0,2392	P > 0.05	ns
MCSF	4714	1,397	P > 0.05	ns
IGF-I	7343	2,177	P > 0.05	ns
ENA-78	55190	16,36	P<0.001	***
IL-6	14120	4,186	P<0.01	**
MDC	2254	0,6681	P > 0.05	ns
Angiogenin	6416	1,902	P > 0.05	ns
GCSF	889,8	0,2638	P > 0.05	ns
IL-7	56,23	0,01667	P > 0.05	ns
MIG	347,6	0,1031	P > 0.05	ns
Oncostatin M	4535	1,344	P > 0.05	ns
GM-GSF	1848	0,5478	P > 0.05	ns
IL-8	-3262	0,9669	P > 0.05	ns
MIP-1d	6085	1,804	P > 0.05	ns
Thrombopoietin	2844	0,8431	P > 0.05	ns
GRO	57460	17,03	P<0.001	***
IL-10	-393,7	0,1167	P > 0.05	ns
RANTES	3269	0,9692	P > 0.05	ns
VEGF	2966	0,8792	P > 0.05	ns
GRO-a	44530	13,20	P<0.001	***
IL-12 p40/p70	464,5	0,1377	P > 0.05	ns
SCF	3801	1,127	P > 0.05	ns
PDGF BB	6493	1,925	P > 0.05	ns
I-309	74,13	0,02198	P > 0.05	ns
IL-13	2559	0,7586	P > 0.05	ns
SDF-1	2514	0,7452	P > 0.05	ns
Leptin	4193	1,243	P > 0.05	ns
IL-1a	-3832	1,136	P > 0.05	ns
IL-15	1076	0,3190	P > 0.05	ns
TARC	-748,3	0,2218	P > 0.05	ns
IL-1b	-2708	0,8027	P > 0.05	ns
IFN-g	-1041	0,3087	P > 0.05	ns
TGF-b1	-4484	1,329	P > 0.05	ns
TNF-a + IL-1b vs Zileuton
Cytokine	TNF-a + IL-1b	Zileuton	Difference	95% CI of diff.
IL-2	-2626	-2262	364,4	-12350 to 13080
MCP-1	85150	66280	-18870	-31580 to -6154
TNF-a	83920	21290	-62630	-75340 to -49920
IL-3	6329	4419	-1910	-14620 to 10800
MCP-2	12170	23330	11160	-1548 to 23880
TNF-b	-5173	5426	10600	-2113 to 23310
IL-4	4005	3229	-776,8	-13490 to 11940
MCP-3	18300	46560	28260	15550 to 40980
EGF	-4828	5777	10600	-2107 to 23320
IL-5	4718	4096	-622,9	-13330 to 12090
MCSF	15790	19090	3301	-9411 to 16010
IGF-I	-1392	9082	10470	-2238 to 23190
ENA-78	74780	76620	1840	-10870 to 14550
IL-6	80260	34150	-46110	-58820 to -33400
MDC	2150	9434	7285	-5427 to 20000
Angiogenin	-6217	5345	11560	-1149 to 24270
GCSF	6434	1373	-5061	-17770 to 7651
IL-7	7269	7102	-166,6	-12880 to 12550
MIG	-1602	5629	7231	-5480 to 19940
Oncostatin M	752,7	11090	10340	-2372 to 23050
GM-GSF	10230	7915	-2313	-15020 to 10400
IL-8	173500	129900	-43600	-56310 to -30890
MIP-1d	19810	10010	-9794	-22510 to 2918
Thrombopoietin	-5647	6865	12510	-200.0 to 25220
GRO	100400	90040	-10320	-23040 to 2387
IL-10	8761	8880	119,2	-12590 to 12830
RANTES	8046	13990	5948	-6764 to 18660
VEGF	-3498	10090	13590	873.9 to 26300
GRO-a	60530	50690	-9842	-22550 to 2869
IL-12 p40/p70	6441	5935	-505,7	-13220 to 12210
SCF	121,9	8751	8629	-4082 to 21340
PDGF BB	-7109	7393	14500	1791 to 27210
I-309	3837	2812	-1026	-13740 to 11690
IL-13	-2677	4304	6981	-5730 to 19690
SDF-1	-2626	6836	9463	-3249 to 22170
Leptin	-7387	6307	13690	982.3 to 26410
IL-1a	4878	3921	-956,2	-13670 to 11760
IL-15	-170,7	5375	5546	-7166 to 18260
TARC	-578,4	6762	7341	-5371 to 20050
IL-1b	103200	86980	-16230	-28940 to -3520
IFN-g	-4978	1242	6220	-6492 to 18930
TGF-b1	-3793	2956	6748	-5963 to 19460
Cytokine	Difference	t	P value	Summary
IL-2	364,4	0,1080	P > 0.05	ns
MCP-1	-18870	5,593	P<0.001	***
TNF-a	-62630	18,57	P<0.001	***
IL-3	-1910	0,5662	P > 0.05	ns
MCP-2	11160	3,310	P < 0.05	*
TNF-b	10600	3,142	P > 0.05	ns
IL-4	-776,8	0,2303	P > 0.05	ns
MCP-3	28260	8,379	P<0.001	***
EGF	10600	3,144	P > 0.05	ns
IL-5	-622,9	0,1847	P > 0.05	ns
MCSF	3301	0,9787	P > 0.05	ns
IGF-I	10470	3,105	P > 0.05	ns
ENA-78	1840	0,5455	P > 0.05	ns
IL-6	-46110	13,67	P<0.001	***
MDC	7285	2,160	P > 0.05	ns
Angiogenin	11560	3,428	P < 0.05	*
GCSF	-5061	1,500	P > 0.05	ns
IL-7	-166,6	0,04940	P > 0.05	ns
MIG	7231	2,144	P > 0.05	ns
Oncostatin M	10340	3,065	P > 0.05	ns
GM-GSF	-2313	0,6857	P > 0.05	ns
IL-8	-43600	12,93	P<0.001	***
MIP-1d	-9794	2,903	P > 0.05	ns
Thrombopoietin	12510	3,709	P < 0.05	*
GRO	-10320	3,061	P > 0.05	ns
IL-10	119,2	0,03533	P > 0.05	ns
RANTES	5948	1,763	P > 0.05	ns
VEGF	13590	4,028	P<0.01	**
GRO-a	-9842	2,918	P > 0.05	ns
IL-12 p40/p70	-505,7	0,1499	P > 0.05	ns
SCF	8629	2,558	P > 0.05	ns
PDGF BB	14500	4,299	P<0.001	***
I-309	-1026	0,3040	P > 0.05	ns
IL-13	6981	2,070	P > 0.05	ns
SDF-1	9463	2,805	P > 0.05	ns
Leptin	13690	4,060	P<0.01	**
IL-1a	-956,2	0,2835	P > 0.05	ns
IL-15	5546	1,644	P > 0.05	ns
TARC	7341	2,176	P > 0.05	ns
IL-1b	-16230	4,812	P<0.001	***
IFN-g	6220	1,844	P > 0.05	ns
TGF-b1	6748	2,001	P > 0.05	ns
TNF-a + IL-1b vs 2-TEDC
Cytokine	TNF-a + IL-1b	2-TEDC	Difference	95% CI of diff.
IL-2	-2626	-2747	-120,5	-12830 to 12590
MCP-1	85150	67400	-17750	-30470 to -5042
TNF-a	83920	80900	-3016	-15730 to 9696
IL-3	6329	3231	-3098	-15810 to 9614
MCP-2	12170	23250	11090	-1624 to 23800
TNF-b	-5173	5519	10690	-2019 to 23400
IL-4	4005	659,8	-3346	-16060 to 9366
MCP-3	18300	30850	12550	-162.6 to 25260
EGF	-4828	4817	9644	-3068 to 22360
IL-5	4718	1346	-3372	-16080 to 9340
MCSF	15790	13400	-2384	-15100 to 10330
IGF-I	-1392	5717	7109	-5603 to 19820
ENA-78	74780	95350	20580	7865 to 33290
IL-6	80260	84150	3883	-8829 to 16590
MDC	2150	3262	1113	-11600 to 13820
Angiogenin	-6217	1511	7729	-4983 to 20440
GCSF	6434	20,70	-6413	-19120 to 6299
IL-7	7269	3798	-3471	-16180 to 9241
MIG	-1602	1443	3045	-9667 to 15760
Oncostatin M	752,7	9403	8651	-4061 to 21360
GM-GSF	10230	7082	-3145	-15860 to 9567
IL-8	173500	150400	-23080	-35790 to -10370
MIP-1d	19810	25270	5457	-7255 to 18170
Thrombopoietin	-5647	2067	7714	-4998 to 20430
GRO	100400	123000	22610	9902 to 35330
IL-10	8761	3050	-5711	-18420 to 7000
RANTES	8046	12720	4675	-8036 to 17390
VEGF	-3498	4836	8335	-4377 to 21050
GRO-a	60530	86100	25560	12850 to 38280
IL-12 p40/p70	6441	6448	7,110	-12700 to 12720
SCF	121,9	5358	5236	-7476 to 17950
PDGF BB	-7109	2950	10060	-2653 to 22770
I-309	3837	1793	-2045	-14760 to 10670
IL-13	-2677	883,8	3561	-9151 to 16270
SDF-1	-2626	3855	6482	-6230 to 19190
Leptin	-7387	5189	12580	-135.2 to 25290
IL-1a	4878	2079	-2799	-15510 to 9913
IL-15	-170,7	3645	3815	-8897 to 16530
TARC	-578,4	6105	6683	-6029 to 19390
IL-1b	103200	96920	-6287	-19000 to 6424
IFN-g	-4978	171,1	5149	-7563 to 17860
TGF-b1	-3793	772,6	4565	-8147 to 17280
Cytokine	Difference	t	P value	Summary
IL-2	-120,5	0,03572	P > 0.05	ns
MCP-1	-17750	5,263	P<0.001	***
TNF-a	-3016	0,8941	P > 0.05	ns
IL-3	-3098	0,9185	P > 0.05	ns
MCP-2	11090	3,287	P < 0.05	*
TNF-b	10690	3,170	P > 0.05	ns
IL-4	-3346	0,9918	P > 0.05	ns
MCP-3	12550	3,720	P < 0.05	*
EGF	9644	2,859	P > 0.05	ns
IL-5	-3372	0,9997	P > 0.05	ns
MCSF	-2384	0,7069	P > 0.05	ns
IGF-I	7109	2,108	P > 0.05	ns
ENA-78	20580	6,100	P<0.001	***
IL-6	3883	1,151	P > 0.05	ns
MDC	1113	0,3298	P > 0.05	ns
Angiogenin	7729	2,291	P > 0.05	ns
GCSF	-6413	1,901	P > 0.05	ns
IL-7	-3471	1,029	P > 0.05	ns
MIG	3045	0,9027	P > 0.05	ns
Oncostatin M	8651	2,565	P > 0.05	ns
GM-GSF	-3145	0,9324	P > 0.05	ns
IL-8	-23080	6,842	P<0.001	***
MIP-1d	5457	1,618	P > 0.05	ns
Thrombopoietin	7714	2,287	P > 0.05	ns
GRO	22610	6,704	P<0.001	***
IL-10	-5711	1,693	P > 0.05	ns
RANTES	4675	1,386	P > 0.05	ns
VEGF	8335	2,471	P > 0.05	ns
GRO-a	25560	7,579	P<0.001	***
IL-12 p40/p70	7,110	0,002108	P > 0.05	ns
SCF	5236	1,552	P > 0.05	ns
PDGF BB	10060	2,982	P > 0.05	ns
I-309	-2045	0,6061	P > 0.05	ns
IL-13	3561	1,056	P > 0.05	ns
SDF-1	6482	1,922	P > 0.05	ns
Leptin	12580	3,728	P<0.01	**
IL-1a	-2799	0,8298	P > 0.05	ns
IL-15	3815	1,131	P > 0.05	ns
TARC	6683	1,981	P > 0.05	ns
IL-1b	-6287	1,864	P > 0.05	ns
IFN-g	5149	1,526	P > 0.05	ns
TGF-b1	4565	1,353	P > 0.05	ns
TNF-a + IL-1b vs Diclofenac
Cytokine	TNF-a + IL-1b	Diclofenac	Difference	95% CI of diff.
IL-2	-2626	-2749	-122,6	-12830 to 12590
MCP-1	85150	80480	-4673	-17390 to 8039
TNF-a	83920	78560	-5356	-18070 to 7356
IL-3	6329	3037	-3292	-16000 to 9420
MCP-2	12170	20120	7952	-4760 to 20660
TNF-b	-5173	469,2	5642	-7069 to 18350
IL-4	4005	1447	-2559	-15270 to 10150
MCP-3	18300	20410	2109	-10600 to 14820
EGF	-4828	846,3	5674	-7038 to 18390
IL-5	4718	2931	-1787	-14500 to 10920
MCSF	15790	17060	1271	-11440 to 13980
IGF-I	-1392	5283	6675	-6036 to 19390
ENA-78	74780	103100	28350	15640 to 41060
IL-6	80260	72340	-7928	-20640 to 4784
MDC	2150	5455	3306	-9406 to 16020
Angiogenin	-6217	1342	7560	-5152 to 20270
GCSF	6434	3114	-3319	-16030 to 9393
IL-7	7269	5822	-1448	-14160 to 11260
MIG	-1602	1930	3532	-9180 to 16240
Oncostatin M	752,7	9644	8891	-3821 to 21600
GM-GSF	10230	9219	-1008	-13720 to 11700
IL-8	173500	156400	-17050	-29770 to -4342
MIP-1d	19810	31300	11490	-1220 to 24200
Thrombopoietin	-5647	2552	8199	-4513 to 20910
GRO	100400	134700	34300	21590 to 47010
IL-10	8761	8403	-358,5	-13070 to 12350
RANTES	8046	14400	6355	-6357 to 19070
VEGF	-3498	2684	6182	-6529 to 18890
GRO-a	60530	95480	34950	22240 to 47660
IL-12 p40/p70	6441	6953	512,0	-12200 to 13220
SCF	121,9	4282	4160	-8552 to 16870
PDGF BB	-7109	1114	8223	-4489 to 20930
I-309	3837	5095	1258	-11450 to 13970
IL-13	-2677	1844	4521	-8191 to 17230
SDF-1	-2626	4326	6952	-5760 to 19660
Leptin	-7387	280,7	7668	-5044 to 20380
IL-1a	4878	2818	-2060	-14770 to 10650
IL-15	-170,7	4551	4722	-7990 to 17430
TARC	-578,4	5023	5602	-7110 to 18310
IL-1b	103200	100200	-3023	-15740 to 9688
IFN-g	-4978	-894,5	4083	-8629 to 16790
TGF-b1	-3793	-19,53	3773	-8939 to 16490
Cytokine	Difference	t	P value	Summary
IL-2	-122,6	0,03635	P > 0.05	ns
MCP-1	-4673	1,385	P > 0.05	ns
TNF-a	-5356	1,588	P > 0.05	ns
IL-3	-3292	0,9759	P > 0.05	ns
MCP-2	7952	2,357	P > 0.05	ns
TNF-b	5642	1,673	P > 0.05	ns
IL-4	-2559	0,7586	P > 0.05	ns
MCP-3	2109	0,6252	P > 0.05	ns
EGF	5674	1,682	P > 0.05	ns
IL-5	-1787	0,5298	P > 0.05	ns
MCSF	1271	0,3769	P > 0.05	ns
IGF-I	6675	1,979	P > 0.05	ns
ENA-78	28350	8,405	P<0.001	***
IL-6	-7928	2,350	P > 0.05	ns
MDC	3306	0,9801	P > 0.05	ns
Angiogenin	7560	2,241	P > 0.05	ns
GCSF	-3319	0,9840	P > 0.05	ns
IL-7	-1448	0,4291	P > 0.05	ns
MIG	3532	1,047	P > 0.05	ns
Oncostatin M	8891	2,636	P > 0.05	ns
GM-GSF	-1008	0,2990	P > 0.05	ns
IL-8	-17050	5,056	P<0.001	***
MIP-1d	11490	3,407	P < 0.05	*
Thrombopoietin	8199	2,431	P > 0.05	ns
GRO	34300	10,17	P<0.001	***
IL-10	-358,5	0,1063	P > 0.05	ns
RANTES	6355	1,884	P > 0.05	ns
VEGF	6182	1,833	P > 0.05	ns
GRO-a	34950	10,36	P<0.001	***
IL-12 p40/p70	512,0	0,1518	P > 0.05	ns
SCF	4160	1,233	P > 0.05	ns
PDGF BB	8223	2,438	P > 0.05	ns
I-309	1258	0,3728	P > 0.05	ns
IL-13	4521	1,340	P > 0.05	ns
SDF-1	6952	2,061	P > 0.05	ns
Leptin	7668	2,273	P > 0.05	ns
IL-1a	-2060	0,6106	P > 0.05	ns
IL-15	4722	1,400	P > 0.05	ns
TARC	5602	1,661	P > 0.05	ns
IL-1b	-3023	0,8963	P > 0.05	ns
IFN-g	4083	1,210	P > 0.05	ns
TGF-b1	3773	1,119	P > 0.05	ns
TNF-a + IL-1b vs Nimesulide
Cytokine	TNF-a + IL-1b	Nimesulide	Difference	95% CI of diff.
IL-2	-2626	-4744	-2118	-14830 to 10590
MCP-1	85150	19600	-65550	-78260 to -52840
TNF-a	83920	13320	-70600	-83320 to -57890
IL-3	6329	2200	-4129	-16840 to 8582
MCP-2	12170	-747,4	-12910	-25630 to -203.0
TNF-b	-5173	-2833	2340	-10370 to 15050
IL-4	4005	53,46	-3952	-16660 to 8760
MCP-3	18300	364,7	-17940	-30650 to -5225
EGF	-4828	-796,8	4031	-8681 to 16740
IL-5	4718	1185	-3534	-16250 to 9178
MCSF	15790	14340	-1447	-14160 to 11260
IGF-I	-1392	3815	5207	-7505 to 17920
ENA-78	74780	34460	-40320	-53030 to -27600
IL-6	80260	8854	-71410	-84120 to -58700
MDC	2150	5115	2965	-9746 to 15680
Angiogenin	-6217	795,5	7013	-5699 to 19720
GCSF	6434	2016	-4418	-17130 to 8294
IL-7	7269	5364	-1906	-14620 to 10810
MIG	-1602	3422	5024	-7687 to 17740
Oncostatin M	752,7	9061	8308	-4404 to 21020
GM-GSF	10230	4927	-5300	-18010 to 7411
IL-8	173500	151000	-22460	-35170 to -9746
MIP-1d	19810	5421	-14390	-27100 to -1676
Thrombopoietin	-5647	2249	7896	-4816 to 20610
GRO	100400	35860	-64500	-77210 to -51790
IL-10	8761	5961	-2800	-15510 to 9912
RANTES	8046	9954	1908	-10800 to 14620
VEGF	-3498	6404	9902	-2810 to 22610
GRO-a	60530	14980	-45550	-58260 to -32840
IL-12 p40/p70	6441	6984	543,5	-12170 to 13260
SCF	121,9	6070	5948	-6764 to 18660
PDGF BB	-7109	2354	9463	-3249 to 22170
I-309	3837	-1315	-5152	-17860 to 7560
IL-13	-2677	-252,1	2425	-10290 to 15140
SDF-1	-2626	4409	7035	-5677 to 19750
Leptin	-7387	1710	9098	-3614 to 21810
IL-1a	4878	1241	-3636	-16350 to 9076
IL-15	-170,7	611,4	782,1	-11930 to 13490
TARC	-578,4	4339	4917	-7795 to 17630
IL-1b	103200	80120	-23090	-35800 to -10370
IFN-g	-4978	-846,1	4131	-8580 to 16840
TGF-b1	-3793	2970	6763	-5949 to 19470
Cytokine	Difference	t	P value	Summary
IL-2	-2118	0,6279	P > 0.05	ns
MCP-1	-65550	19,43	P<0.001	***
TNF-a	-70600	20,93	P<0.001	***
IL-3	-4129	1,224	P > 0.05	ns
MCP-2	-12910	3,829	P<0.01	**
TNF-b	2340	0,6937	P > 0.05	ns
IL-4	-3952	1,172	P > 0.05	ns
MCP-3	-17940	5,318	P<0.001	***
EGF	4031	1,195	P > 0.05	ns
IL-5	-3534	1,048	P > 0.05	ns
MCSF	-1447	0,4291	P > 0.05	ns
IGF-I	5207	1,544	P > 0.05	ns
ENA-78	-40320	11,95	P<0.001	***
IL-6	-71410	21,17	P<0.001	***
MDC	2965	0,8791	P > 0.05	ns
Angiogenin	7013	2,079	P > 0.05	ns
GCSF	-4418	1,310	P > 0.05	ns
IL-7	-1906	0,5649	P > 0.05	ns
MIG	5024	1,490	P > 0.05	ns
Oncostatin M	8308	2,463	P > 0.05	ns
GM-GSF	-5300	1,571	P > 0.05	ns
IL-8	-22460	6,658	P<0.001	***
MIP-1d	-14390	4,265	P<0.01	**
Thrombopoietin	7896	2,341	P > 0.05	ns
GRO	-64500	19,12	P<0.001	***
IL-10	-2800	0,8300	P > 0.05	ns
RANTES	1908	0,5657	P > 0.05	ns
VEGF	9902	2,936	P > 0.05	ns
GRO-a	-45550	13,50	P<0.001	***
IL-12 p40/p70	543,5	0,1611	P > 0.05	ns
SCF	5948	1,763	P > 0.05	ns
PDGF BB	9463	2,805	P > 0.05	ns
I-309	-5152	1,527	P > 0.05	ns
IL-13	2425	0,7190	P > 0.05	ns
SDF-1	7035	2,086	P > 0.05	ns
Leptin	9098	2,697	P > 0.05	ns
IL-1a	-3636	1,078	P > 0.05	ns
IL-15	782,1	0,2319	P > 0.05	ns
TARC	4917	1,458	P > 0.05	ns
IL-1b	-23090	6,844	P<0.001	***
IFN-g	4131	1,225	P > 0.05	ns
TGF-b1	6763	2,005	P > 0.05	ns
